# Supplementary material for: Carbonate chemistry fitness landscapes inform diatom resilience to future perturbations
Source: Sci Adv. 2025 Sep 17;11(38):eadu8024. doi: 10.1126/sciadv.adu8024 (PMC12442879; doi:10.1126/sciadv.adu8024)
Supplement: Supplementary file 2 — Fig. S6 [file sciadv.adu8024_fig_s6.zip]

Archive with 1 entries (1 files):
- sciadv.adu8024_fig_s6.html
